# Supplementary material for: Expression of a Hydroxycinnamoyl-CoA Shikimate/Quinate Hydroxycinnamoyl Transferase 4 Gene from Zoysia japonica (ZjHCT4) Causes Excessive Elongation and Lignin Composition Changes in Agrostis stolonifera
Source: Int J Mol Sci. 2022 Aug 22;23(16):9500. doi: 10.3390/ijms23169500 (PMC9408870; doi:10.3390/ijms23169500)
Supplement: Supplementary file 1 [file ijms-23-09500-s001.zip]

Archive with 1 entries (1 files):
- ijms-1831877-supplementary.pdf
